# Supplementary material for: NNTox: Gene Ontology-Based Protein Toxicity Prediction Using Neural Network
Source: Sci Rep. 2019 Nov 29;9:17923. doi: 10.1038/s41598-019-54405-6 (PMC6884647; doi:10.1038/s41598-019-54405-6)
Supplement: Supplementary file 2 — Supplementary Table S2 [file 41598_2019_54405_MOESM2_ESM.xlsx]

## Sheet: Table S2. GO toxin spec.
GO ID	Function description	Toxin Specificity	Toxin Mode 1	Toxin Mode 2	Toxin Mode 3
GO:0035792	other organism postsynaptic membrane	554 (100.00%)	IC 443(80.0%)	N 554(100.0%)
GO:0072556	other organism presynaptic membrane	317 (98.14%)	IC 172(53.0%)	N 317(98.0%)
GO:0042151	nematocyst	252 (91.64%)	IC 164(60.0%)	N 143(52.0%)
GO:0030550	acetylcholine receptor inhibitor activity	123 (91.11%)	IC 107(79.0%)	N 116(86.0%)
GO:0019871	sodium channel inhibitor activity	169 (89.89%)	IC 165(88.0%)	N 89(47.0%)
GO:0008200	ion channel inhibitor activity	1415 (87.89%)	IC 1123(70.0%)	N 1026(64.0%)
GO:0016248	channel inhibitor activity	1415 (87.56%)	IC 1123(69.0%)	N 1026(63.0%)
GO:0099602	neurotransmitter receptor regulator activity	123 (75.46%)	IC 107(66.0%)	N 116(71.0%)
GO:0030548	acetylcholine receptor regulator activity	123 (75.46%)	IC 107(66.0%)	N 116(71.0%)
GO:0070290	N-acylphosphatidylethanolamine-specific phospholipase D activity	214 (75.35%)	CS 141(50.0%)	D 147(52.0%)
GO:0004630	phospholipase D activity	214 (75.09%)	CS 141(49.0%)	D 147(52.0%)
GO:0016247	channel regulator activity	1415 (71.72%)	IC 1123(57.0%)	N 1026(52.0%)
GO:0030547	receptor inhibitor activity	125 (69.44%)	IC 108(60.0%)	N 118(66.0%)
GO:0009405	pathogenesis	6497 (66.26%)	IC 2427(25.0%)	N 2741(28.0%)
GO:0102568	phospholipase A2 activity consuming 12-dioleoylphosphatidylethanolamine)	319 (59.51%)	N 126(24.0%)	H 134(25.0%)
GO:0102567	phospholipase A2 activity (consuming 12-dipalmitoylphosphatidylcholine)	319 (59.51%)	N 126(24.0%)	H 134(25.0%)
GO:1903963	arachidonate transport	342 (59.48%)	M 84(15.0%)	N 123(21.0%)	H 136(24.0%)
GO:0050482	arachidonic acid secretion	342 (59.48%)	M 84(15.0%)	N 123(21.0%)	H 136(24.0%)
GO:0017080	sodium channel regulator activity	172 (59.31%)	IC 168(58.0%)	N 92(32.0%)
GO:0004623	phospholipase A2 activity	375 (58.41%)	M 88(14.0%)	N 140(22.0%)	H 146(23.0%)
GO:0044179	hemolysis in other organism	499 (57.82%)	CS 142(16.0%)	D 147(17.0%)
GO:0032309	icosanoid secretion	342 (53.11%)	M 84(13.0%)	N 123(19.0%)	H 136(21.0%)
GO:0015909	long-chain fatty acid transport	342 (53.11%)	M 84(13.0%)	N 123(19.0%)	H 136(21.0%)
GO:0051715	cytolysis in other organism	508 (52.32%)	CS 142(15.0%)	D 147(15.0%)
GO:0071715	icosanoid transport	342 (52.21%)	M 84(13.0%)	N 123(19.0%)	H 136(21.0%)
GO:0008191	metalloendopeptidase inhibitor activity	107 (46.72%)
GO:0015908	fatty acid transport	342 (44.94%)	M 84(11.0%)	N 123(16.0%)	H 136(18.0%)
GO:0004620	phospholipase activity	605 (44.65%)	H 148(11.0%)	D 147(11.0%)
GO:0042311	vasodilation	117 (40.62%)	GCR 62(22.0%)
GO:0030545	receptor regulator activity	125 (37.43%)	IC 108(32.0%)	N 118(35.0%)
GO:0016298	lipase activity	606 (36.53%)
GO:0015718	monocarboxylic acid transport	342 (35.81%)	N 123(13.0%)	H 136(14.0%)
GO:0019835	cytolysis	613 (33.46%)
GO:0044419	interspecies interaction between organisms	6497 (31.03%)	IC 2427(12.0%)	N 2741(13.0%)
GO:0031640	killing of cells of other organism	540 (27.57%)
GO:0044364	disruption of cells of other organism	545 (27.40%)
GO:0044279	other organism membrane	1189 (24.62%)	IC 618(13.0%)	N 872(18.0%)
GO:0044218	other organism cell membrane	1189 (24.62%)	IC 618(13.0%)	N 872(18.0%)
GO:0001906	cell killing	541 (23.71%)
GO:0008081	phosphoric diester hydrolase activity	230 (20.76%)	CS 142(13.0%)	D 148(13.0%)
GO:0051704	multi-organism process	6497 (19.76%)
GO:0008217	regulation of blood pressure	156 (17.91%)
GO:0098772	molecular function regulator	1855 (17.50%)	IC 1341(13.0%)	N 1186(11.0%)
GO:0050880	regulation of blood vessel size	133 (16.94%)
GO:0044448	cell cortex part	252 (16.67%)	IC 164(11.0%)
GO:0035150	regulation of tube size	133 (16.12%)
GO:0005576	extracellular region	6233 (16.05%)
GO:0003018	vascular process in circulatory system	133 (15.36%)
GO:0006869	lipid transport	342 (14.87%)
GO:0046942	carboxylic acid transport	342 (13.91%)
GO:0010876	lipid localization	342 (13.44%)
GO:0015711	organic anion transport	342 (12.87%)
GO:0004866	endopeptidase inhibitor activity	265 (12.86%)
GO:0061134	peptidase regulator activity	301 (12.85%)
GO:0061135	endopeptidase regulator activity	265 (12.59%)
GO:0030414	peptidase inhibitor activity	266 (12.35%)
GO:0044217	other organism part	1216 (12.34%)
GO:0044215	other organism	1216 (12.34%)
GO:0016042	lipid catabolic process	381 (12.28%)
GO:0044216	other organism cell	1202 (12.22%)
GO:0035821	modification of morphology or physiology of other organism	579 (11.25%)
GO:0005938	cell cortex	252 (10.99%)
GO:0004867	serine-type endopeptidase inhibitor activity	153 (10.91%)
GO:0008015	blood circulation	222 (10.58%)
GO:0003013	circulatory system process	222 (10.47%)
GO:0099568	cytoplasmic region	252 (9.91%)
GO:0006820	anion transport	343 (9.71%)
GO:0005509	calcium ion binding	383 (8.44%)
GO:0004857	enzyme inhibitor activity	282 (7.94%)
GO:0030435	sporulation resulting in formation of a cellular spore	104 (6.55%)
GO:0052689	carboxylic ester hydrolase activity	380 (6.05%)
GO:0004222	metalloendopeptidase activity	188 (5.84%)
GO:0042742	defense response to bacterium	214 (5.76%)
GO:0043934	sporulation	104 (5.70%)
GO:0046903	secretion	373 (5.43%)
GO:0006952	defense response	722 (5.29%)
GO:0090066	regulation of anatomical structure size	133 (5.12%)
GO:0004252	serine-type endopeptidase activity	167 (4.95%)
GO:0005179	hormone activity	111 (4.85%)
GO:0008236	serine-type peptidase activity	205 (4.73%)
GO:0017171	serine hydrolase activity	205 (4.71%)
GO:0044764	multi-organism cellular process	567 (4.39%)
GO:0009617	response to bacterium	215 (4.30%)
GO:0030234	enzyme regulator activity	318 (4.15%)
GO:0033644	host cell membrane	150 (4.05%)
GO:0042578	phosphoric ester hydrolase activity	231 (4.01%)
GO:0008237	metallopeptidase activity	235 (3.78%)
GO:0004175	endopeptidase activity	356 (3.75%)
GO:0098542	defense response to other organism	237 (3.25%)
GO:0003008	system process	231 (3.12%)
GO:0070011	peptidase activity acting on L-amino acid peptides	450 (2.98%)
GO:0005102	signaling receptor binding	260 (2.96%)
GO:0008233	peptidase activity	452 (2.91%)
GO:0006644	phospholipid metabolic process	344 (2.85%)
GO:0065008	regulation of biological quality	843 (2.63%)
GO:0051707	response to other organism	238 (2.57%)
GO:0043207	response to external biotic stimulus	238 (2.57%)
GO:0009607	response to biotic stimulus	238 (2.47%)
GO:0016788	hydrolase activity acting on ester bonds	632 (2.34%)
GO:0006629	lipid metabolic process	588 (2.24%)
GO:0006811	ion transport	418 (2.19%)
GO:0018995	host	181 (2.08%)
GO:0033643	host cell part	167 (1.94%)
GO:0043657	host cell	167 (1.92%)
GO:0006950	response to stress	768 (1.76%)
GO:0044712	catabolic process	386 (1.68%)
GO:0048646	anatomical structure formation involved in morphogenesis	112 (1.66%)
GO:0033036	macromolecule localization	344 (1.53%)
GO:0005575	cellular_component	6268 (1.53%)
GO:0044255	cellular lipid metabolic process	345 (1.47%)
GO:0008150	biological_process	6497 (1.47%)
GO:0071702	organic substance transport	344 (1.44%)
GO:0044765	transport	387 (1.44%)
GO:1902578	localization	387 (1.36%)
GO:0009605	response to external stimulus	283 (1.31%)
GO:0016787	hydrolase activity	1179 (1.28%)
GO:0050896	response to stimulus	872 (1.19%)
GO:0065007	biological regulation	1023 (1.15%)
GO:1901575	organic substance catabolic process	390 (1.04%)
GO:0044403	symbiont process	122 (1.04%)
GO:0009056	catabolic process	395 (1.00%)
GO:0006810	transport	472 (0.86%)
GO:0051234	establishment of localization	472 (0.85%)
GO:0032501	multicellular organismal process	292 (0.84%)
GO:0046872	metal ion binding	989 (0.83%)
GO:0043169	cation binding	989 (0.83%)
GO:0048583	regulation of response to stimulus	134 (0.80%)
GO:0043167	ion binding	989 (0.79%)
GO:0051179	localization	475 (0.77%)
GO:0003674	molecular_function	3520 (0.76%)
GO:0005515	protein binding	284 (0.66%)
GO:0030154	cell differentiation	113 (0.60%)
GO:0019637	organophosphate metabolic process	348 (0.58%)
GO:0009653	anatomical structure morphogenesis	112 (0.53%)
GO:0048519	negative regulation of biological process	131 (0.52%)
GO:0006796	phosphate-containing compound metabolic process	353 (0.51%)
GO:0006793	phosphorus metabolic process	353 (0.50%)
GO:0005488	binding	1362 (0.43%)
GO:0003824	catalytic activity	1266 (0.43%)
GO:0048869	cellular developmental process	113 (0.40%)
GO:0044699	biological_process	1000 (0.40%)
GO:0071944	cell periphery	295 (0.39%)
GO:0044710	metabolic process	631 (0.38%)
GO:0050789	regulation of biological process	287 (0.35%)
GO:0009987	cellular process	1343 (0.34%)
GO:0043232	intracellular non-membrane-bounded organelle	252 (0.33%)
GO:0043228	non-membrane-bounded organelle	252 (0.33%)
GO:0016020	membrane	394 (0.32%)
GO:0048856	anatomical structure development	117 (0.31%)
GO:0044767	developmental process	117 (0.30%)
GO:0044763	cellular process	671 (0.29%)
GO:0032502	developmental process	117 (0.29%)
GO:0031224	intrinsic component of membrane	233 (0.29%)
GO:0016021	integral component of membrane	233 (0.29%)
GO:0050794	regulation of cellular process	203 (0.26%)
GO:0044425	membrane part	234 (0.25%)
GO:0044238	primary metabolic process	740 (0.25%)
GO:0071704	organic substance metabolic process	748 (0.22%)
GO:0044444	cytoplasmic part	284 (0.21%)
GO:0008152	metabolic process	752 (0.21%)
GO:0043229	intracellular organelle	278 (0.18%)
GO:0043226	organelle	279 (0.18%)
GO:0044237	cellular metabolic process	455 (0.14%)
GO:0019538	protein metabolic process	117 (0.11%)
GO:0005737	cytoplasm	297 (0.11%)
GO:0044424	intracellular part	298 (0.10%)
GO:0005622	intracellular	298 (0.10%)
GO:0044464	cell part	338 (0.09%)
GO:0005623	cell	339 (0.09%)
GO:0043170	macromolecule metabolic process	131 (0.07%)
GO:0044260	cellular macromolecule metabolic process	102 (0.05%)
GO:0006807	nitrogen compound metabolic process	102 (0.04%)
